# Supplementary material for: CD3 downregulation identifies high-avidity, multipotent SARS-CoV-2 vaccine– and recall antigen–specific Th cells with distinct metabolism
Source: JCI Insight. 2024 Jan 11;9(4):e166833. doi: 10.1172/jci.insight.166833 (PMC11143931; doi:10.1172/jci.insight.166833)
Supplement: Supporting data values [file jciinsight-9-166833-s011.xlsx]

## Sheet: Fig.1B middle
CD3+CD4+	CD3-CD4+
0.199	25.6
0.2263	27.9
0.1439	37
0.104	14.4
0.2171	61
0.291	26.9
0.537	2.48
0.1146	34.3
0.203	24.4
0.0611	2.26
0.1149	6.88
0.0482	8.59
0.0887	12.3
0.2615	29.9
0.1115	15
0.072	16.4
0.2046	34.1
0.2143	22.6
0.1535	16.3
0.1647	1.61
0.074	26.3
0.2147	36.5
0.0936	5.46
0.2324	12.3
0.1346	16.8
0.1243	11
0.1648	7.82
0.174	33.7
0.3093	22.6
0.1656	26.7
0.6569	36
0.136	5.88
0.178	8.71
0.0991	22.9
0.092	0.63
0.3438	8.19
0.1929	9.47
0.316	19.2
0.264	52.9
0.142	14.2
0.0706
0.0799	2.33
0.046	1.83
0.0406	0.92
0.038	2

## Sheet: Fig. 1B right
CD3+CD4+	CD3-CD4+
584	520
660	1038
459	854
398	305
910	2572
481	544
58	20
444	572
427	523
170	81
267	173
221	98
256	425
818	1143
239	244
267	252
943	995
914	619
224	298
399	117
283	364
827	567
304	108
686	510
491	626
445	291
375	209
767	461
1551	743
728	454
2504	2553
376	222
425	326
621	508
155	30
482	296
357	115
1166	677
275	651
220	248
31
134	17
32	17
101	35
257	110

## Sheet: Fig. 1C right
CD3+CD4+	CD3-CD4+
499	337
366	360
440	329
371	265
633	494
631	460
767	628
556	430
763	644
587	384
619	459
581	427
595	400
743	600
478	343
535	404
499	369
744	526
509	383
724	552
376	302
382	286
665	502
800	595
419	353
542	406
558	447
801	583
601	419
566	378
441	295
717	460
768	449
502	353
815	513
999	803
589	418
636	386
462	471
515	366
861
472	327
571	338
675	442
606	381

## Sheet: Fig. 2A
CD3-CD4+	CD3+CD4+
25.6	0.199
27.9	0.2263
37	0.1439
14.4	0.104
	0.2171
26.9	0.291
2.48	0.537
34.3	0.1146
24.4	0.203
2.26	0.0611
6.88	0.1149
8.59	0.0482
12.3	0.0887
29.9	0.2615
15	0.1115
16.4	0.072
34.1	0.2046
22.6	0.2143
16.3	0.1535
1.61	0.1647
26.3	0.074
36.5	0.2147
5.46	0.0936
12.3	0.2324
16.8	0.1346
11	0.1243
7.82	0.1648
33.7	0.174
22.6	0.3093
26.7	0.1656
36	0.6569
5.88	0.136
8.71	0.178
22.9	0.0991
0.63	0.092
8.19	0.3438
9.47	0.1929
19.2	0.316
52.9	0.264
14.2	0.142
1.95
2.33	0.0799
1.83	0.046
0.92	0.0406
2	0.038

## Sheet: Fig. 2B
Age	CD3-CD4+	CD3+CD4+
26	25.6	0.199
48	27.9	0.2263
37	37	0.1439
39	14.4	0.104
54		0.2171
40	26.9	0.291
30	2.48	0.537
37	34.3	0.1146
29	24.4	0.203
43	2.26	0.0611
64	6.88	0.1149
26	8.59	0.0482
29	12.3	0.0887
42	29.9	0.2615
30	15	0.1115
33	16.4	0.072
45	34.1	0.2046
36	22.6	0.2143
26	16.3	0.1535
37	1.61	0.1647
38	26.3	0.074
36	36.5	0.2147
40	5.46	0.0936
57	12.3	0.2324
60	16.8	0.1346
26	11	0.1243
55	7.82	0.1648
41	33.7	0.174
36	22.6	0.3093
61	26.7	0.1656
64	36	0.6569
62	5.88	0.136
53	8.71	0.178
55	22.9	0.0991
84	0.63	0.092
85	8.19	0.3438
84	9.47	0.1929
83	19.2	0.316
45	52.9	0.264
54	14.2	0.142
41	1.95
84	2.33	0.0799
83	1.83	0.046
76	0.92	0.0406
76	2	0.038

## Sheet: Fig. 2C
IgG level	CD3-CD4+	CD3+CD4+
69.4	25.6	0.199
34.2	27.9	0.2263
83.7	37	0.1439
56.9	14.4	0.104
76.6	61	0.2171
65.7	26.9	0.291
60.6	2.48	0.537
58.7	34.3	0.1146
43.5	24.4	0.203
30.6	2.26	0.0611
34.3	6.88	0.1149
76.9	8.59	0.0482
72.5	12.3	0.0887
70.2	29.9	0.2615
72.1	15	0.1115
52.4	16.4	0.072
70.7	34.1	0.2046
60.7	22.6	0.2143
63.5	16.3	0.1535
30.2	1.61	0.1647
63.4	26.3	0.074
52.5	36.5	0.2147
63.7	5.46	0.0936
66.8	12.3	0.2324
66.3	16.8	0.1346
58.2	11	0.1243
35.2	7.82	0.1648
52.1	33.7	0.174
35.7	22.6	0.3093
71.3	26.7	0.1656
42.1	36	0.6569
24.7	5.88	0.136
62.2	8.71	0.178
60.3	22.9	0.0991
2.3	0.63	0.092
49.7	8.19	0.3438
43.5	9.47	0.1929
23.5	19.2	0.316
10.17	52.9	0.264
9.76	14.2	0.142
8.23		0.0706
4.79	2.33	0.0799
7.37	1.83	0.046
5.47	0.92	0.0406
6.58	2	0.038

## Sheet: Fig. 2D
IgG level	CD3-CD4+	CD3+CD4+
62.5	25.6	0.199
34	27.9	0.2263
63.3	37	0.1439
34.4	14.4	0.104
71.5	61	0.2171
25.6	26.9	0.291
53.9	34.3	0.1146
44.8	24.4	0.203
22.1	2.26	0.0611
22.3	6.88	0.1149
58.8	8.59	0.0482
51.9	12.3	0.0887
59.9	29.9	0.2615
49.1	15	0.1115
59.7	16.4	0.072
52.7	34.1	0.2046
62.3	22.6	0.2143
54.5	16.3	0.1535
42.1	1.61	0.1647
75	26.3	0.074
48.3	36.5	0.2147
62.2	5.46	0.0936
70.9	12.3	0.2324
51.7	16.8	0.1346
58.3	11	0.1243
38.2	7.82	0.1648
59.5	33.7	0.174
52.9	22.6	0.3093
74.7	26.7	0.1656
47.7	36	0.6569
36.6	5.88	0.136
38.7	8.71	0.178
47.2	22.9	0.0991
21	0.63	0.092
55	8.19	0.3438
22.6	9.47	0.1929
36.9	52.9	0.264
44.7	14.2	0.142
34.4		0.0706
43.1	2.33	0.0799
22.7	0.92	0.0406
29.9	2	0.038

## Sheet: Fig. 2E
Age / years	IgG level
26	69.4
48	34.2
37	83.7
39	56.9
54	76.6
40	65.7
37	58.7
29	43.5
43	30.6
64	34.3
26	76.9
29	72.5
42	70.2
30	72.1
33	52.4
45	70.7
36	60.7
26	63.5
37	30.2
38	63.4
36	52.5
40	63.7
57	66.8
60	66.3
26	58.2
55	35.2
41	52.1
36	35.7
61	71.3
64	42.1
62	24.7
53	62.2
55	60.3
84	2.3
85	49.7
84	43.5
45	10.17
54	9.76
41	8.23
84	4.79
76	5.47
76	6.58

## Sheet: Fig. 2F
Age / years	Bulk T naive
26	62.5
48	34
37	63.3
39	34.4
54	71.5
40	25.6
37	53.9
29	44.8
43	22.1
64	22.3
26	58.8
29	51.9
42	59.9
30	49.1
33	59.7
45	52.7
36	62.3
26	54.5
37	42.1
38	75
36	48.3
40	62.2
57	70.9
60	51.7
26	58.3
55	38.2
41	59.5
36	52.9
61	74.7
64	47.7
62	36.6
53	38.7
55	47.2
84	21
85	55
84	22.6
45	36.9
54	44.7
41	34.4
84	43.1
76	22.7
76	29.9

## Sheet: Fig. 2G
CD3+CD4+	CD3-CD4+
78.8	86
71.6	68.9
75.4	91.2
66.3	83.6
73.8	84.2
89.1	92.5
89.9	95
78.8	89
87.1	90.6
73.7	64.2
87.6	88.4
73.8	88.8
66.5	80.5
81.9	86.2
84.8	91.8
63.2	69.4
77.2	79.8
79.5	82.4
78.1	93
74.5	70.9
63.3	77.2
86.9	91.4
60.9	63.9
83.5	89.4
70.8	80.2
84.5	86.6
86.3	86.1
71.7	67.7
71.8	59.2
50.1	60.6
88.4	91.4
83.3	77.9
66.3	70.9
85.3	88.6
89.6	66.7
78.6	83.8
83.1	85.2
74.6	67.2
89.7	93.5
82.7	87.1
94.3
86.7
50
79	65.7
58.7	45.5

[truncated: 53 more sheets: Fig. 2H, left, Fig. 2H, right, Fig. 3B, ACAC, Fig. 3B, CPT1a, Fig. 3B, IDH2, Fig. 3B, G6PD, Fig. 3B, GLUT1, Fig. 3B, HK II, Fig. 3B, LDH, Fig. 3B, ATP5a, Fig. 4A, middle, Fig. 4A, right, Fig. 4B, left, Fig. 4B, middle, Fig. 4B, right, Fig. 4C,left, Fig. 4C,right, Fig. 4D, Fig. 5A, middle, Fig. 5A, right …]
